# Supplementary material for: Coupled Influence of Magnetic Biochar and Solution Chemistries on Retention and Release of Nanoplastics in Porous Media
Source: Int J Mol Sci. 2025 Feb 28;26(5):2207. doi: 10.3390/ijms26052207 (PMC11899741; doi:10.3390/ijms26052207)
Supplement: Supplementary file 1 [file ijms-26-02207-s001.zip]

Archive with 1 entries (1 files):
- ijms-3495711-supplementary.pdf
